# Supplementary material for: Listeners form average-based representations of individual voice identities
Source: Nat Commun. 2019 Jun 3;10:2404. doi: 10.1038/s41467-019-10295-w (PMC6546765; doi:10.1038/s41467-019-10295-w)
Supplement: Supplementary file 3 — Source Data [file 41467_2019_10295_MOESM3_ESM.xlsx]

## Sheet: Figure2a_left
PPT_ID	Distribution	Mean accuracy
P01	Centre	0.627451
P02	Centre	0.686275
P03	Centre	0.784314
P04	Centre	0.784314
P05	Centre	0.843137
P06	Centre	0.803922
P07	Centre	0.607843
P08	Centre	0.901961
P09	Centre	0.941176
P10	Centre	0.745098
P11	Centre	0.803922
P12	Centre	0.392157
P13	Centre	0.705882
P14	Centre	0.980392
P15	Centre	0.784314
P16	Centre	0.54902
P17	Centre	0.784314
P18	Centre	0.862745
P19	Centre	0.823529
P20	Centre	0.705882
P21	Centre	0.803922
P22	Centre	0.745098
P23	Centre	0.862745
P24	Centre	0.568627
P25	Centre	0.960784
P26	Centre	0.705882
P27	Centre	0.901961
P28	Centre	0.764706
P29	Centre	0.745098
P30	Centre	0.313725
P31	Centre	0.882353
P32	Centre	0.686275
P33	Centre	0.803922
P34	Centre	0.784314
P35	Centre	0.745098
P36	Centre	0.72549
P37	Centre	0.490196
P38	Centre	0.862745
P39	Centre	0.921569
P40	Centre	0.705882
P01	Ring-shaped	0.518518
P02	Ring-shaped	0.796296
P03	Ring-shaped	0.62963
P04	Ring-shaped	0.722222
P05	Ring-shaped	0.759259
P06	Ring-shaped	0.87037
P07	Ring-shaped	0.592593
P08	Ring-shaped	0.87037
P09	Ring-shaped	0.796296
P10	Ring-shaped	0.648148
P11	Ring-shaped	0.537037
P12	Ring-shaped	0.444444
P13	Ring-shaped	0.833333
P14	Ring-shaped	1
P15	Ring-shaped	0.888889
P16	Ring-shaped	0.407407
P17	Ring-shaped	0.685185
P18	Ring-shaped	0.777778
P19	Ring-shaped	0.62963
P20	Ring-shaped	0.648148
P21	Ring-shaped	0.777778
P22	Ring-shaped	0.666667
P23	Ring-shaped	0.685185
P24	Ring-shaped	0.611111
P25	Ring-shaped	0.907407
P26	Ring-shaped	0.537037
P27	Ring-shaped	0.888889
P28	Ring-shaped	0.574074
P29	Ring-shaped	0.759259
P30	Ring-shaped	0.333333
P31	Ring-shaped	0.833333
P32	Ring-shaped	0.648148
P33	Ring-shaped	0.740741
P34	Ring-shaped	0.685185
P35	Ring-shaped	0.777778
P36	Ring-shaped	0.592593
P37	Ring-shaped	0.518518
P38	Ring-shaped	0.833333
P39	Ring-shaped	0.87037
P40	Ring-shaped	0.703704

## Sheet: Figure2a_top_right
PPT_ID	Distribution	ID	Mean accuracy
P01	Centre	ID1	0.529412
P01	Ring-shaped	ID1	0.555556
P01	Centre	ID2	0.411765
P01	Ring-shaped	ID2	0.166667
P01	Centre	ID3	0.941176
P01	Ring-shaped	ID3	0.833333
P02	Centre	ID1	0.705882
P02	Ring-shaped	ID1	0.777778
P02	Centre	ID2	0.529412
P02	Ring-shaped	ID2	0.722222
P02	Centre	ID3	0.823529
P02	Ring-shaped	ID3	0.888889
P03	Centre	ID1	0.941176
P03	Ring-shaped	ID1	0.944444
P03	Centre	ID2	0.647059
P03	Ring-shaped	ID2	0.5
P03	Centre	ID3	0.764706
P03	Ring-shaped	ID3	0.444444
P08	Centre	ID1	1
P08	Ring-shaped	ID1	0.944444
P08	Centre	ID2	0.764706
P08	Ring-shaped	ID2	0.666667
P08	Centre	ID3	0.941176
P08	Ring-shaped	ID3	1
P09	Centre	ID1	0.941176
P09	Ring-shaped	ID1	0.722222
P09	Centre	ID2	1
P09	Ring-shaped	ID2	0.722222
P09	Centre	ID3	0.882353
P09	Ring-shaped	ID3	0.944444
P10	Centre	ID1	0.941176
P10	Ring-shaped	ID1	0.888889
P10	Centre	ID2	0.764706
P10	Ring-shaped	ID2	0.777778
P10	Centre	ID3	0.529412
P10	Ring-shaped	ID3	0.277778
P12	Centre	ID1	0.294118
P12	Ring-shaped	ID1	0.444444
P12	Centre	ID2	0.411765
P12	Ring-shaped	ID2	0.277778
P12	Centre	ID3	0.470588
P12	Ring-shaped	ID3	0.611111
P14	Centre	ID1	1
P14	Ring-shaped	ID1	1
P14	Centre	ID2	1
P14	Ring-shaped	ID2	1
P14	Centre	ID3	0.941176
P14	Ring-shaped	ID3	1
P21	Centre	ID1	0.823529
P21	Ring-shaped	ID1	0.833333
P21	Centre	ID2	0.705882
P21	Ring-shaped	ID2	0.777778
P21	Centre	ID3	0.882353
P21	Ring-shaped	ID3	0.722222
P24	Centre	ID1	0.352941
P24	Ring-shaped	ID1	0.444444
P24	Centre	ID2	0.470588
P24	Ring-shaped	ID2	0.555556
P24	Centre	ID3	0.882353
P24	Ring-shaped	ID3	0.833333
P26	Centre	ID1	0.823529
P26	Ring-shaped	ID1	0.722222
P26	Centre	ID2	0.529412
P26	Ring-shaped	ID2	0.611111
P26	Centre	ID3	0.764706
P26	Ring-shaped	ID3	0.277778
P28	Centre	ID1	0.529412
P28	Ring-shaped	ID1	0.5
P28	Centre	ID2	0.823529
P28	Ring-shaped	ID2	0.333333
P28	Centre	ID3	0.941176
P28	Ring-shaped	ID3	0.888889
P29	Centre	ID1	1
P29	Ring-shaped	ID1	0.888889
P29	Centre	ID2	0.647059
P29	Ring-shaped	ID2	0.833333
P29	Centre	ID3	0.588235
P29	Ring-shaped	ID3	0.555556
P30	Centre	ID1	0.352941
P30	Ring-shaped	ID1	0.222222
P30	Centre	ID2	0.352941
P30	Ring-shaped	ID2	0.5
P30	Centre	ID3	0.235294
P30	Ring-shaped	ID3	0.277778
P33	Centre	ID1	0.529412
P33	Ring-shaped	ID1	0.5
P33	Centre	ID2	0.882353
P33	Ring-shaped	ID2	0.888889
P33	Centre	ID3	1
P33	Ring-shaped	ID3	0.833333
P34	Centre	ID1	0.764706
P34	Ring-shaped	ID1	0.5
P34	Centre	ID2	0.647059
P34	Ring-shaped	ID2	0.611111
P34	Centre	ID3	0.941176
P34	Ring-shaped	ID3	0.944444
P35	Centre	ID1	1
P35	Ring-shaped	ID1	0.888889
P35	Centre	ID2	0.470588
P35	Ring-shaped	ID2	0.555556
P35	Centre	ID3	0.764706
P35	Ring-shaped	ID3	0.888889
P39	Centre	ID1	1
P39	Ring-shaped	ID1	1
P39	Centre	ID2	0.941176
P39	Ring-shaped	ID2	0.777778
P39	Centre	ID3	0.823529
P39	Ring-shaped	ID3	0.833333

## Sheet: Figure2a_bottom_right
PPT_ID	Distribution	ID	Mean accuracy
P04	Centre	ID1	0.823529
P04	Ring-shaped	ID1	0.888889
P04	Centre	ID2	0.882353
P04	Ring-shaped	ID2	0.722222
P04	Centre	ID3	0.647059
P04	Ring-shaped	ID3	0.555556
P05	Centre	ID1	0.941176
P05	Ring-shaped	ID1	0.888889
P05	Centre	ID2	0.941176
P05	Ring-shaped	ID2	0.666667
P05	Centre	ID3	0.647059
P05	Ring-shaped	ID3	0.722222
P06	Centre	ID1	1
P06	Ring-shaped	ID1	0.944444
P06	Centre	ID2	0.941176
P06	Ring-shaped	ID2	0.833333
P06	Centre	ID3	0.470588
P06	Ring-shaped	ID3	0.833333
P07	Centre	ID1	0.705882
P07	Ring-shaped	ID1	0.5
P07	Centre	ID2	0.882353
P07	Ring-shaped	ID2	0.722222
P07	Centre	ID3	0.235294
P07	Ring-shaped	ID3	0.555556
P11	Centre	ID1	1
P11	Ring-shaped	ID1	0.611111
P11	Centre	ID2	0.529412
P11	Ring-shaped	ID2	0.277778
P11	Centre	ID3	0.882353
P11	Ring-shaped	ID3	0.722222
P13	Centre	ID1	0.882353
P13	Ring-shaped	ID1	0.888889
P13	Centre	ID2	0.941176
P13	Ring-shaped	ID2	0.944444
P13	Centre	ID3	0.294118
P13	Ring-shaped	ID3	0.666667
P15	Centre	ID1	0.941176
P15	Ring-shaped	ID1	1
P15	Centre	ID2	0.647059
P15	Ring-shaped	ID2	0.722222
P15	Centre	ID3	0.764706
P15	Ring-shaped	ID3	0.944444
P16	Centre	ID1	0.470588
P16	Ring-shaped	ID1	0.5
P16	Centre	ID2	0.823529
P16	Ring-shaped	ID2	0.444444
P16	Centre	ID3	0.352941
P16	Ring-shaped	ID3	0.277778
P17	Centre	ID1	0.647059
P17	Ring-shaped	ID1	0.722222
P17	Centre	ID2	1
P17	Ring-shaped	ID2	0.611111
P17	Centre	ID3	0.705882
P17	Ring-shaped	ID3	0.722222
P18	Centre	ID1	0.882353
P18	Ring-shaped	ID1	0.833333
P18	Centre	ID2	0.882353
P18	Ring-shaped	ID2	0.777778
P18	Centre	ID3	0.823529
P18	Ring-shaped	ID3	0.722222
P19	Centre	ID1	0.882353
P19	Ring-shaped	ID1	0.777778
P19	Centre	ID2	0.647059
P19	Ring-shaped	ID2	0.555556
P19	Centre	ID3	0.941176
P19	Ring-shaped	ID3	0.555556
P20	Centre	ID1	1
P20	Ring-shaped	ID1	1
P20	Centre	ID2	0.529412
P20	Ring-shaped	ID2	0.277778
P20	Centre	ID3	0.588235
P20	Ring-shaped	ID3	0.666667
P22	Centre	ID1	0.941176
P22	Ring-shaped	ID1	0.833333
P22	Centre	ID2	0.764706
P22	Ring-shaped	ID2	0.611111
P22	Centre	ID3	0.529412
P22	Ring-shaped	ID3	0.555556
P23	Centre	ID1	0.941176
P23	Ring-shaped	ID1	0.888889
P23	Centre	ID2	1
P23	Ring-shaped	ID2	0.777778
P23	Centre	ID3	0.647059
P23	Ring-shaped	ID3	0.388889
P25	Centre	ID1	1
P25	Ring-shaped	ID1	1
P25	Centre	ID2	0.941176
P25	Ring-shaped	ID2	0.722222
P25	Centre	ID3	0.941176
P25	Ring-shaped	ID3	1
P27	Centre	ID1	1
P27	Ring-shaped	ID1	1
P27	Centre	ID2	0.882353
P27	Ring-shaped	ID2	0.944444
P27	Centre	ID3	0.823529
P27	Ring-shaped	ID3	0.722222
P31	Centre	ID1	0.941176
P31	Ring-shaped	ID1	0.888889
P31	Centre	ID2	0.941176
P31	Ring-shaped	ID2	0.833333
P31	Centre	ID3	0.764706
P31	Ring-shaped	ID3	0.777778
P32	Centre	ID1	0.941176
P32	Ring-shaped	ID1	0.944444
P32	Centre	ID2	0.705882
P32	Ring-shaped	ID2	0.5
P32	Centre	ID3	0.411765
P32	Ring-shaped	ID3	0.5
P36	Centre	ID1	0.882353
P36	Ring-shaped	ID1	0.944444
P36	Centre	ID2	0.823529
P36	Ring-shaped	ID2	0.555556
P36	Centre	ID3	0.470588
P36	Ring-shaped	ID3	0.277778
P37	Centre	ID1	0.470588
P37	Ring-shaped	ID1	0.611111
P37	Centre	ID2	0.647059
P37	Ring-shaped	ID2	0.277778
P37	Centre	ID3	0.352941
P37	Ring-shaped	ID3	0.666667
P38	Centre	ID1	0.941176
P38	Ring-shaped	ID1	0.888889
P38	Centre	ID2	0.882353
P38	Ring-shaped	ID2	0.833333
P38	Centre	ID3	0.764706
P38	Ring-shaped	ID3	0.777778
P40	Centre	ID1	0.764706
P40	Ring-shaped	ID1	0.555556
P40	Centre	ID2	0.941176
P40	Ring-shaped	ID2	0.944444
P40	Centre	ID3	0.411765
P40	Ring-shaped	ID3	0.611111

## Sheet: Figure3a_left
PPT_ID	Distribution	Mean accuray
P01	Centre	0.588235
P02	Centre	0.27451
P03	Centre	0.294118
P04	Centre	0.568627
P05	Centre	0.490196
P06	Centre	0.666667
P07	Centre	0.784314
P08	Centre	0.27451
P09	Centre	0.372549
P10	Centre	0.411765
P11	Centre	0.607843
P12	Centre	0.627451
P13	Centre	0.764706
P14	Centre	0.235294
P15	Centre	0.882353
P16	Centre	0.686275
P17	Centre	0.313725
P18	Centre	0.490196
P19	Centre	0.333333
P20	Centre	0.431372
P21	Centre	0.607843
P22	Centre	0.431372
P23	Centre	0.509804
P24	Centre	0.372549
P25	Centre	0.490196
P26	Centre	0.215686
P27	Centre	0.686275
P28	Centre	0.45098
P29	Centre	0.490196
P30	Centre	0.54902
P31	Centre	0.647059
P32	Centre	0.607843
P33	Centre	0.176471
P34	Centre	0.45098
P35	Centre	0.568627
P36	Centre	0.843137
P37	Centre	0.509804
P38	Centre	0.666667
P39	Centre	0.470588
P40	Centre	0.745098
P01	Ring-shaped	0.703704
P02	Ring-shaped	0.648148
P03	Ring-shaped	0.462963
P04	Ring-shaped	0.592593
P05	Ring-shaped	0.574074
P06	Ring-shaped	0.666667
P07	Ring-shaped	0.87037
P08	Ring-shaped	0.62963
P09	Ring-shaped	0.351852
P10	Ring-shaped	0.555556
P11	Ring-shaped	0.666667
P12	Ring-shaped	0.62963
P13	Ring-shaped	0.87037
P14	Ring-shaped	0.351852
P15	Ring-shaped	0.981482
P16	Ring-shaped	0.5
P17	Ring-shaped	0.425926
P18	Ring-shaped	0.648148
P19	Ring-shaped	0.37037
P20	Ring-shaped	0.5
P21	Ring-shaped	0.722222
P22	Ring-shaped	0.611111
P23	Ring-shaped	0.592593
P24	Ring-shaped	0.592593
P25	Ring-shaped	0.518518
P26	Ring-shaped	0.351852
P27	Ring-shaped	0.777778
P28	Ring-shaped	0.62963
P29	Ring-shaped	0.574074
P30	Ring-shaped	0.537037
P31	Ring-shaped	0.851852
P32	Ring-shaped	0.722222
P33	Ring-shaped	0.444444
P34	Ring-shaped	0.592593
P35	Ring-shaped	0.5
P36	Ring-shaped	0.87037
P37	Ring-shaped	0.685185
P38	Ring-shaped	0.833333
P39	Ring-shaped	0.574074
P40	Ring-shaped	0.759259

## Sheet: Figure3a_top_right
	PPT_ID	Distribution	ID	Speaker	x	PPT_ID	Distribution	ID	Average accuracy
1	P01	Centre	D_ID1	ONE	0.529412	P01	Centre	D_ID1	0.529412
2	P02	Centre	D_ID1	ONE	0.294118	P02	Centre	D_ID1	0.294118
3	P03	Centre	D_ID1	ONE	0.0588235	P03	Centre	D_ID1	0.0588235
4	P08	Centre	D_ID1	ONE	0.294118	P08	Centre	D_ID1	0.294118
5	P09	Centre	D_ID1	ONE	0.117647	P09	Centre	D_ID1	0.117647
6	P10	Centre	D_ID1	ONE	0.0588235	P10	Centre	D_ID1	0.0588235
7	P12	Centre	D_ID1	ONE	0.882353	P12	Centre	D_ID1	0.882353
8	P14	Centre	D_ID1	ONE	0	P14	Centre	D_ID1	0
9	P21	Centre	D_ID1	ONE	0.470588	P21	Centre	D_ID1	0.470588
10	P24	Centre	D_ID1	ONE	0.176471	P24	Centre	D_ID1	0.176471
11	P26	Centre	D_ID1	ONE	0.117647	P26	Centre	D_ID1	0.117647
12	P28	Centre	D_ID1	ONE	0.588235	P28	Centre	D_ID1	0.588235
13	P29	Centre	D_ID1	ONE	0.235294	P29	Centre	D_ID1	0.235294
14	P30	Centre	D_ID1	ONE	0.294118	P30	Centre	D_ID1	0.294118
15	P33	Centre	D_ID1	ONE	0.352941	P33	Centre	D_ID1	0.352941
16	P34	Centre	D_ID1	ONE	0.117647	P34	Centre	D_ID1	0.117647
17	P35	Centre	D_ID1	ONE	0.117647	P35	Centre	D_ID1	0.117647
18	P39	Centre	D_ID1	ONE	0.0588235	P39	Centre	D_ID1	0.0588235
19	P01	Ring-shaped	D_ID1	ONE	0.611111	P01	Ring-shaped	D_ID1	0.611111
20	P02	Ring-shaped	D_ID1	ONE	0.611111	P02	Ring-shaped	D_ID1	0.611111
21	P03	Ring-shaped	D_ID1	ONE	0.0555556	P03	Ring-shaped	D_ID1	0.0555556
22	P08	Ring-shaped	D_ID1	ONE	0.611111	P08	Ring-shaped	D_ID1	0.611111
23	P09	Ring-shaped	D_ID1	ONE	0.333333	P09	Ring-shaped	D_ID1	0.333333
24	P10	Ring-shaped	D_ID1	ONE	0.111111	P10	Ring-shaped	D_ID1	0.111111
25	P12	Ring-shaped	D_ID1	ONE	0.666667	P12	Ring-shaped	D_ID1	0.666667
26	P14	Ring-shaped	D_ID1	ONE	0	P14	Ring-shaped	D_ID1	0
27	P21	Ring-shaped	D_ID1	ONE	0.611111	P21	Ring-shaped	D_ID1	0.611111
28	P24	Ring-shaped	D_ID1	ONE	0.277778	P24	Ring-shaped	D_ID1	0.277778
29	P26	Ring-shaped	D_ID1	ONE	0.277778	P26	Ring-shaped	D_ID1	0.277778
30	P28	Ring-shaped	D_ID1	ONE	0.777778	P28	Ring-shaped	D_ID1	0.777778
31	P29	Ring-shaped	D_ID1	ONE	0.333333	P29	Ring-shaped	D_ID1	0.333333
32	P30	Ring-shaped	D_ID1	ONE	0.388889	P30	Ring-shaped	D_ID1	0.388889
33	P33	Ring-shaped	D_ID1	ONE	0.777778	P33	Ring-shaped	D_ID1	0.777778
34	P34	Ring-shaped	D_ID1	ONE	0.166667	P34	Ring-shaped	D_ID1	0.166667
35	P35	Ring-shaped	D_ID1	ONE	0.111111	P35	Ring-shaped	D_ID1	0.111111
36	P39	Ring-shaped	D_ID1	ONE	0.111111	P39	Ring-shaped	D_ID1	0.111111
37	P01	Centre	D_ID2	ONE	0.294118	P01	Centre	D_ID2	0.294118
38	P02	Centre	D_ID2	ONE	0.294118	P02	Centre	D_ID2	0.294118
39	P03	Centre	D_ID2	ONE	0.352941	P03	Centre	D_ID2	0.352941
40	P08	Centre	D_ID2	ONE	0.294118	P08	Centre	D_ID2	0.294118
41	P09	Centre	D_ID2	ONE	0.235294	P09	Centre	D_ID2	0.235294
42	P10	Centre	D_ID2	ONE	0.529412	P10	Centre	D_ID2	0.529412
43	P12	Centre	D_ID2	ONE	0.470588	P12	Centre	D_ID2	0.470588
44	P14	Centre	D_ID2	ONE	0	P14	Centre	D_ID2	0
45	P21	Centre	D_ID2	ONE	0.352941	P21	Centre	D_ID2	0.352941
46	P24	Centre	D_ID2	ONE	0.235294	P24	Centre	D_ID2	0.235294
47	P26	Centre	D_ID2	ONE	0.0588235	P26	Centre	D_ID2	0.0588235
48	P28	Centre	D_ID2	ONE	0.352941	P28	Centre	D_ID2	0.352941
49	P29	Centre	D_ID2	ONE	0.529412	P29	Centre	D_ID2	0.529412
50	P30	Centre	D_ID2	ONE	0.647059	P30	Centre	D_ID2	0.647059
51	P33	Centre	D_ID2	ONE	0.0588235	P33	Centre	D_ID2	0.0588235
52	P34	Centre	D_ID2	ONE	0.352941	P34	Centre	D_ID2	0.352941
53	P35	Centre	D_ID2	ONE	0.764706	P35	Centre	D_ID2	0.764706
54	P39	Centre	D_ID2	ONE	0.705882	P39	Centre	D_ID2	0.705882
55	P01	Ring-shaped	D_ID2	ONE	0.611111	P01	Ring-shaped	D_ID2	0.611111
56	P02	Ring-shaped	D_ID2	ONE	0.777778	P02	Ring-shaped	D_ID2	0.777778
57	P03	Ring-shaped	D_ID2	ONE	0.611111	P03	Ring-shaped	D_ID2	0.611111
58	P08	Ring-shaped	D_ID2	ONE	0.666667	P08	Ring-shaped	D_ID2	0.666667
59	P09	Ring-shaped	D_ID2	ONE	0.166667	P09	Ring-shaped	D_ID2	0.166667
60	P10	Ring-shaped	D_ID2	ONE	0.666667	P10	Ring-shaped	D_ID2	0.666667
61	P12	Ring-shaped	D_ID2	ONE	0.5	P12	Ring-shaped	D_ID2	0.5
62	P14	Ring-shaped	D_ID2	ONE	0.166667	P14	Ring-shaped	D_ID2	0.166667
63	P21	Ring-shaped	D_ID2	ONE	0.666667	P21	Ring-shaped	D_ID2	0.666667
64	P24	Ring-shaped	D_ID2	ONE	0.555556	P24	Ring-shaped	D_ID2	0.555556
65	P26	Ring-shaped	D_ID2	ONE	0.111111	P26	Ring-shaped	D_ID2	0.111111
66	P28	Ring-shaped	D_ID2	ONE	0.666667	P28	Ring-shaped	D_ID2	0.666667
67	P29	Ring-shaped	D_ID2	ONE	0.666667	P29	Ring-shaped	D_ID2	0.666667
68	P30	Ring-shaped	D_ID2	ONE	0.444444	P30	Ring-shaped	D_ID2	0.444444
69	P33	Ring-shaped	D_ID2	ONE	0.166667	P33	Ring-shaped	D_ID2	0.166667
70	P34	Ring-shaped	D_ID2	ONE	0.722222	P34	Ring-shaped	D_ID2	0.722222
71	P35	Ring-shaped	D_ID2	ONE	0.888889	P35	Ring-shaped	D_ID2	0.888889
72	P39	Ring-shaped	D_ID2	ONE	0.833333	P39	Ring-shaped	D_ID2	0.833333
73	P01	Centre	D_ID3	ONE	0.941176	P01	Centre	D_ID3	0.941176
74	P02	Centre	D_ID3	ONE	0.235294	P02	Centre	D_ID3	0.235294
75	P03	Centre	D_ID3	ONE	0.470588	P03	Centre	D_ID3	0.470588
76	P08	Centre	D_ID3	ONE	0.235294	P08	Centre	D_ID3	0.235294
77	P09	Centre	D_ID3	ONE	0.764706	P09	Centre	D_ID3	0.764706
78	P10	Centre	D_ID3	ONE	0.647059	P10	Centre	D_ID3	0.647059
79	P12	Centre	D_ID3	ONE	0.529412	P12	Centre	D_ID3	0.529412
80	P14	Centre	D_ID3	ONE	0.705882	P14	Centre	D_ID3	0.705882
81	P21	Centre	D_ID3	ONE	1	P21	Centre	D_ID3	1
82	P24	Centre	D_ID3	ONE	0.705882	P24	Centre	D_ID3	0.705882
83	P26	Centre	D_ID3	ONE	0.470588	P26	Centre	D_ID3	0.470588
84	P28	Centre	D_ID3	ONE	0.411765	P28	Centre	D_ID3	0.411765
85	P29	Centre	D_ID3	ONE	0.705882	P29	Centre	D_ID3	0.705882
86	P30	Centre	D_ID3	ONE	0.705882	P30	Centre	D_ID3	0.705882
87	P33	Centre	D_ID3	ONE	0.117647	P33	Centre	D_ID3	0.117647
88	P34	Centre	D_ID3	ONE	0.882353	P34	Centre	D_ID3	0.882353
89	P35	Centre	D_ID3	ONE	0.823529	P35	Centre	D_ID3	0.823529
90	P39	Centre	D_ID3	ONE	0.647059	P39	Centre	D_ID3	0.647059
91	P01	Ring-shaped	D_ID3	ONE	0.888889	P01	Ring-shaped	D_ID3	0.888889
92	P02	Ring-shaped	D_ID3	ONE	0.555556	P02	Ring-shaped	D_ID3	0.555556
93	P03	Ring-shaped	D_ID3	ONE	0.722222	P03	Ring-shaped	D_ID3	0.722222
94	P08	Ring-shaped	D_ID3	ONE	0.611111	P08	Ring-shaped	D_ID3	0.611111
95	P09	Ring-shaped	D_ID3	ONE	0.555556	P09	Ring-shaped	D_ID3	0.555556
96	P10	Ring-shaped	D_ID3	ONE	0.888889	P10	Ring-shaped	D_ID3	0.888889
97	P12	Ring-shaped	D_ID3	ONE	0.722222	P12	Ring-shaped	D_ID3	0.722222
98	P14	Ring-shaped	D_ID3	ONE	0.888889	P14	Ring-shaped	D_ID3	0.888889
99	P21	Ring-shaped	D_ID3	ONE	0.888889	P21	Ring-shaped	D_ID3	0.888889
100	P24	Ring-shaped	D_ID3	ONE	0.944444	P24	Ring-shaped	D_ID3	0.944444
101	P26	Ring-shaped	D_ID3	ONE	0.666667	P26	Ring-shaped	D_ID3	0.666667
102	P28	Ring-shaped	D_ID3	ONE	0.444444	P28	Ring-shaped	D_ID3	0.444444
103	P29	Ring-shaped	D_ID3	ONE	0.722222	P29	Ring-shaped	D_ID3	0.722222
104	P30	Ring-shaped	D_ID3	ONE	0.777778	P30	Ring-shaped	D_ID3	0.777778
105	P33	Ring-shaped	D_ID3	ONE	0.388889	P33	Ring-shaped	D_ID3	0.388889
106	P34	Ring-shaped	D_ID3	ONE	0.888889	P34	Ring-shaped	D_ID3	0.888889
107	P35	Ring-shaped	D_ID3	ONE	0.5	P35	Ring-shaped	D_ID3	0.5
108	P39	Ring-shaped	D_ID3	ONE	0.777778	P39	Ring-shaped	D_ID3	0.777778
109	P04	Centre	D_ID1	TWO	0.294118
110	P05	Centre	D_ID1	TWO	0.529412
111	P06	Centre	D_ID1	TWO	0.294118
112	P07	Centre	D_ID1	TWO	0.823529
113	P11	Centre	D_ID1	TWO	0.529412
114	P13	Centre	D_ID1	TWO	0.823529
115	P15	Centre	D_ID1	TWO	0.941176
116	P16	Centre	D_ID1	TWO	0.882353
117	P17	Centre	D_ID1	TWO	0.235294
118	P18	Centre	D_ID1	TWO	0.352941
119	P19	Centre	D_ID1	TWO	0.176471
120	P20	Centre	D_ID1	TWO	0.411765
121	P22	Centre	D_ID1	TWO	0.470588
122	P23	Centre	D_ID1	TWO	0.294118
123	P25	Centre	D_ID1	TWO	0.529412
124	P27	Centre	D_ID1	TWO	0.294118
125	P31	Centre	D_ID1	TWO	0.588235
126	P32	Centre	D_ID1	TWO	0.176471
127	P36	Centre	D_ID1	TWO	0.647059
128	P37	Centre	D_ID1	TWO	0.588235
129	P38	Centre	D_ID1	TWO	0.529412
130	P40	Centre	D_ID1	TWO	0.823529
131	P04	Ring-shaped	D_ID1	TWO	0.388889
132	P05	Ring-shaped	D_ID1	TWO	0.277778
133	P06	Ring-shaped	D_ID1	TWO	0.388889
134	P07	Ring-shaped	D_ID1	TWO	0.944444
135	P11	Ring-shaped	D_ID1	TWO	0.777778
136	P13	Ring-shaped	D_ID1	TWO	0.833333
137	P15	Ring-shaped	D_ID1	TWO	0.944444
138	P16	Ring-shaped	D_ID1	TWO	0.555556
139	P17	Ring-shaped	D_ID1	TWO	0.277778
140	P18	Ring-shaped	D_ID1	TWO	0.5
141	P19	Ring-shaped	D_ID1	TWO	0.166667
142	P20	Ring-shaped	D_ID1	TWO	0.5
143	P22	Ring-shaped	D_ID1	TWO	0.666667
144	P23	Ring-shaped	D_ID1	TWO	0.388889
145	P25	Ring-shaped	D_ID1	TWO	0.5
146	P27	Ring-shaped	D_ID1	TWO	0.333333
147	P31	Ring-shaped	D_ID1	TWO	0.722222
148	P32	Ring-shaped	D_ID1	TWO	0.444444
149	P36	Ring-shaped	D_ID1	TWO	0.666667
150	P37	Ring-shaped	D_ID1	TWO	0.611111
151	P38	Ring-shaped	D_ID1	TWO	0.666667
152	P40	Ring-shaped	D_ID1	TWO	0.777778
153	P04	Centre	D_ID2	TWO	0.647059
154	P05	Centre	D_ID2	TWO	0.529412
155	P06	Centre	D_ID2	TWO	0.764706
156	P07	Centre	D_ID2	TWO	0.705882
157	P11	Centre	D_ID2	TWO	0.882353
158	P13	Centre	D_ID2	TWO	0.529412
159	P15	Centre	D_ID2	TWO	0.764706
160	P16	Centre	D_ID2	TWO	0.411765
161	P17	Centre	D_ID2	TWO	0.235294
162	P18	Centre	D_ID2	TWO	0.294118
163	P19	Centre	D_ID2	TWO	0.470588
164	P20	Centre	D_ID2	TWO	0.529412
165	P22	Centre	D_ID2	TWO	0.176471
166	P23	Centre	D_ID2	TWO	0.352941
167	P25	Centre	D_ID2	TWO	0.470588
168	P27	Centre	D_ID2	TWO	0.823529
169	P31	Centre	D_ID2	TWO	0.764706
170	P32	Centre	D_ID2	TWO	0.705882
171	P36	Centre	D_ID2	TWO	0.882353
172	P37	Centre	D_ID2	TWO	0.470588
173	P38	Centre	D_ID2	TWO	0.705882
174	P40	Centre	D_ID2	TWO	0.588235
175	P04	Ring-shaped	D_ID2	TWO	0.611111
176	P05	Ring-shaped	D_ID2	TWO	0.777778
177	P06	Ring-shaped	D_ID2	TWO	0.611111
178	P07	Ring-shaped	D_ID2	TWO	0.722222
179	P11	Ring-shaped	D_ID2	TWO	0.833333
180	P13	Ring-shaped	D_ID2	TWO	0.777778
181	P15	Ring-shaped	D_ID2	TWO	1
182	P16	Ring-shaped	D_ID2	TWO	0.277778
183	P17	Ring-shaped	D_ID2	TWO	0.333333
184	P18	Ring-shaped	D_ID2	TWO	0.5
185	P19	Ring-shaped	D_ID2	TWO	0.555556
186	P20	Ring-shaped	D_ID2	TWO	0.444444
187	P22	Ring-shaped	D_ID2	TWO	0.611111
188	P23	Ring-shaped	D_ID2	TWO	0.555556
189	P25	Ring-shaped	D_ID2	TWO	0.833333
190	P27	Ring-shaped	D_ID2	TWO	1
191	P31	Ring-shaped	D_ID2	TWO	1
192	P32	Ring-shaped	D_ID2	TWO	0.777778
193	P36	Ring-shaped	D_ID2	TWO	1
194	P37	Ring-shaped	D_ID2	TWO	0.833333
195	P38	Ring-shaped	D_ID2	TWO	0.888889
196	P40	Ring-shaped	D_ID2	TWO	0.611111
197	P04	Centre	D_ID3	TWO	0.764706
198	P05	Centre	D_ID3	TWO	0.411765
199	P06	Centre	D_ID3	TWO	0.941176
200	P07	Centre	D_ID3	TWO	0.823529
201	P11	Centre	D_ID3	TWO	0.411765
202	P13	Centre	D_ID3	TWO	0.941176
203	P15	Centre	D_ID3	TWO	0.941176
204	P16	Centre	D_ID3	TWO	0.764706
205	P17	Centre	D_ID3	TWO	0.470588
206	P18	Centre	D_ID3	TWO	0.823529
207	P19	Centre	D_ID3	TWO	0.352941
208	P20	Centre	D_ID3	TWO	0.352941
209	P22	Centre	D_ID3	TWO	0.647059
210	P23	Centre	D_ID3	TWO	0.882353
211	P25	Centre	D_ID3	TWO	0.470588
212	P27	Centre	D_ID3	TWO	0.941176
213	P31	Centre	D_ID3	TWO	0.588235
214	P32	Centre	D_ID3	TWO	0.941176
215	P36	Centre	D_ID3	TWO	1
216	P37	Centre	D_ID3	TWO	0.470588
217	P38	Centre	D_ID3	TWO	0.764706
218	P40	Centre	D_ID3	TWO	0.823529
219	P04	Ring-shaped	D_ID3	TWO	0.777778
220	P05	Ring-shaped	D_ID3	TWO	0.666667
221	P06	Ring-shaped	D_ID3	TWO	1
222	P07	Ring-shaped	D_ID3	TWO	0.944444
223	P11	Ring-shaped	D_ID3	TWO	0.388889
224	P13	Ring-shaped	D_ID3	TWO	1
225	P15	Ring-shaped	D_ID3	TWO	1
226	P16	Ring-shaped	D_ID3	TWO	0.666667
227	P17	Ring-shaped	D_ID3	TWO	0.666667
228	P18	Ring-shaped	D_ID3	TWO	0.944444
229	P19	Ring-shaped	D_ID3	TWO	0.388889
230	P20	Ring-shaped	D_ID3	TWO	0.555556
231	P22	Ring-shaped	D_ID3	TWO	0.555556
232	P23	Ring-shaped	D_ID3	TWO	0.833333
233	P25	Ring-shaped	D_ID3	TWO	0.222222
234	P27	Ring-shaped	D_ID3	TWO	1
235	P31	Ring-shaped	D_ID3	TWO	0.833333
236	P32	Ring-shaped	D_ID3	TWO	0.944444
237	P36	Ring-shaped	D_ID3	TWO	0.944444
238	P37	Ring-shaped	D_ID3	TWO	0.611111
239	P38	Ring-shaped	D_ID3	TWO	0.944444
240	P40	Ring-shaped	D_ID3	TWO	0.888889

## Sheet: Figure3a_bottom_right
PPT_ID	Distribution	ID	Average accuracy
P04	Centre	D_ID1	0.294118
P05	Centre	D_ID1	0.529412
P06	Centre	D_ID1	0.294118
P07	Centre	D_ID1	0.823529
P11	Centre	D_ID1	0.529412
P13	Centre	D_ID1	0.823529
P15	Centre	D_ID1	0.941176
P16	Centre	D_ID1	0.882353
P17	Centre	D_ID1	0.235294
P18	Centre	D_ID1	0.352941
P19	Centre	D_ID1	0.176471
P20	Centre	D_ID1	0.411765
P22	Centre	D_ID1	0.470588
P23	Centre	D_ID1	0.294118
P25	Centre	D_ID1	0.529412
P27	Centre	D_ID1	0.294118
P31	Centre	D_ID1	0.588235
P32	Centre	D_ID1	0.176471
P36	Centre	D_ID1	0.647059
P37	Centre	D_ID1	0.588235
P38	Centre	D_ID1	0.529412
P40	Centre	D_ID1	0.823529
P04	Ring-shaped	D_ID1	0.388889
P05	Ring-shaped	D_ID1	0.277778
P06	Ring-shaped	D_ID1	0.388889
P07	Ring-shaped	D_ID1	0.944444
P11	Ring-shaped	D_ID1	0.777778
P13	Ring-shaped	D_ID1	0.833333
P15	Ring-shaped	D_ID1	0.944444
P16	Ring-shaped	D_ID1	0.555556
P17	Ring-shaped	D_ID1	0.277778
P18	Ring-shaped	D_ID1	0.5
P19	Ring-shaped	D_ID1	0.166667
P20	Ring-shaped	D_ID1	0.5
P22	Ring-shaped	D_ID1	0.666667
P23	Ring-shaped	D_ID1	0.388889
P25	Ring-shaped	D_ID1	0.5
P27	Ring-shaped	D_ID1	0.333333
P31	Ring-shaped	D_ID1	0.722222
P32	Ring-shaped	D_ID1	0.444444
P36	Ring-shaped	D_ID1	0.666667
P37	Ring-shaped	D_ID1	0.611111
P38	Ring-shaped	D_ID1	0.666667
P40	Ring-shaped	D_ID1	0.777778
P04	Centre	D_ID2	0.647059
P05	Centre	D_ID2	0.529412
P06	Centre	D_ID2	0.764706
P07	Centre	D_ID2	0.705882
P11	Centre	D_ID2	0.882353
P13	Centre	D_ID2	0.529412
P15	Centre	D_ID2	0.764706
P16	Centre	D_ID2	0.411765
P17	Centre	D_ID2	0.235294
P18	Centre	D_ID2	0.294118
P19	Centre	D_ID2	0.470588
P20	Centre	D_ID2	0.529412
P22	Centre	D_ID2	0.176471
P23	Centre	D_ID2	0.352941
P25	Centre	D_ID2	0.470588
P27	Centre	D_ID2	0.823529
P31	Centre	D_ID2	0.764706
P32	Centre	D_ID2	0.705882
P36	Centre	D_ID2	0.882353
P37	Centre	D_ID2	0.470588
P38	Centre	D_ID2	0.705882
P40	Centre	D_ID2	0.588235
P04	Ring-shaped	D_ID2	0.611111
P05	Ring-shaped	D_ID2	0.777778
P06	Ring-shaped	D_ID2	0.611111
P07	Ring-shaped	D_ID2	0.722222
P11	Ring-shaped	D_ID2	0.833333
P13	Ring-shaped	D_ID2	0.777778
P15	Ring-shaped	D_ID2	1
P16	Ring-shaped	D_ID2	0.277778
P17	Ring-shaped	D_ID2	0.333333
P18	Ring-shaped	D_ID2	0.5
P19	Ring-shaped	D_ID2	0.555556
P20	Ring-shaped	D_ID2	0.444444
P22	Ring-shaped	D_ID2	0.611111
P23	Ring-shaped	D_ID2	0.555556
P25	Ring-shaped	D_ID2	0.833333
P27	Ring-shaped	D_ID2	1
P31	Ring-shaped	D_ID2	1
P32	Ring-shaped	D_ID2	0.777778
P36	Ring-shaped	D_ID2	1
P37	Ring-shaped	D_ID2	0.833333
P38	Ring-shaped	D_ID2	0.888889
P40	Ring-shaped	D_ID2	0.611111
P04	Centre	D_ID3	0.764706
P05	Centre	D_ID3	0.411765
P06	Centre	D_ID3	0.941176
P07	Centre	D_ID3	0.823529
P11	Centre	D_ID3	0.411765
P13	Centre	D_ID3	0.941176
P15	Centre	D_ID3	0.941176
P16	Centre	D_ID3	0.764706
P17	Centre	D_ID3	0.470588
P18	Centre	D_ID3	0.823529
P19	Centre	D_ID3	0.352941
P20	Centre	D_ID3	0.352941
P22	Centre	D_ID3	0.647059
P23	Centre	D_ID3	0.882353
P25	Centre	D_ID3	0.470588
P27	Centre	D_ID3	0.941176
P31	Centre	D_ID3	0.588235
P32	Centre	D_ID3	0.941176
P36	Centre	D_ID3	1
P37	Centre	D_ID3	0.470588
P38	Centre	D_ID3	0.764706
P40	Centre	D_ID3	0.823529
P04	Ring-shaped	D_ID3	0.777778
P05	Ring-shaped	D_ID3	0.666667
P06	Ring-shaped	D_ID3	1
P07	Ring-shaped	D_ID3	0.944444
P11	Ring-shaped	D_ID3	0.388889
P13	Ring-shaped	D_ID3	1
P15	Ring-shaped	D_ID3	1
P16	Ring-shaped	D_ID3	0.666667
P17	Ring-shaped	D_ID3	0.666667
P18	Ring-shaped	D_ID3	0.944444
P19	Ring-shaped	D_ID3	0.388889
P20	Ring-shaped	D_ID3	0.555556
P22	Ring-shaped	D_ID3	0.555556
P23	Ring-shaped	D_ID3	0.833333
P25	Ring-shaped	D_ID3	0.222222
P27	Ring-shaped	D_ID3	1
P31	Ring-shaped	D_ID3	0.833333
P32	Ring-shaped	D_ID3	0.944444
P36	Ring-shaped	D_ID3	0.944444
P37	Ring-shaped	D_ID3	0.611111
P38	Ring-shaped	D_ID3	0.944444
P40	Ring-shaped	D_ID3	0.888889

## Sheet: Figure2b_left
PPT_ID	Distribution	Mean accuracy
558aab19fdf99b65685f0142	Centre	0.529412
5622e52ded6e5a0005c8007b	Centre	0.921569
568d01dbb5a2c20006b595a0	Centre	0.941176
56d1f7f67bbc32000589a588	Centre	0.862745
56dcaa7c2ab7ff0005ba4e28	Centre	0.470588
57719c19b425c40001433b1f	Centre	0.843137
577d11f88b3e2300016d74a0	Centre	0.529412
577fdb17160201000103dcbf	Centre	0.882353
57b37da1a18afd00013e0298	Centre	0.882353
58cee2df0f0c150001ed5f31	Centre	0.509804
59317a9fe7866d00016187e7	Centre	0.784314
594f15ac4df2c40001bf77b4	Centre	0.333333
59764c436721f50001225ca1	Centre	0.352941
597b81f3de42bf000181db0b	Centre	0.411765
59e29e405de9b000017ecebf	Centre	0.882353
59fefefc38ed430001be6c43	Centre	0.745098
5a04869ff2e3460001edad2e	Centre	0.901961
5a3ecdfc6d85f80001c23f14	Centre	0.784314
5a67124f35f26b0001495d6b	Centre	0.294118
5a706cc5efd3a7000120ff3e	Centre	0.960784
5a8ad2082a842c0001fce0f2	Centre	0.588235
5aa7b843f6dfdd0001eb0f06	Centre	0.627451
5ab7a4b5a3ba7a0001b40d0e	Centre	0.764706
5ac72bbf1667e40001d8787a	Centre	0.803922
5aea137ed5dbb3000194f116	Centre	0.411765
5aeae2bbf00c7f00018f784c	Centre	0.431372
5aeb078c1447960001fb64c7	Centre	0.509804
5af85a3223708c000159b3ce	Centre	0.803922
5b11c07c1e55760001b9de62	Centre	0.745098
5b5cdf5eba54280001dba05b	Centre	0.529412
5b5eda691900510001e970b3	Centre	0.470588
5b795792a9d47a0001dc4834	Centre	1
5b815e0d16aa4400016a8c90	Centre	0.764706
5ba4ec5e502eca00016a61c1	Centre	0.901961
5ba8a773dd591500013815b0	Centre	0.686275
5badd3d7de6f4900019e4148	Centre	0.45098
5bafaa49c1f92d00011af231	Centre	0.803922
5bdb79cfc6e44900014a7023	Centre	0.814815
5bdcf08f05ed110001ab2bbf	Centre	0.647059
5be061e55db0ca0001b38676	Centre	0.823529
5be1aac8ca095c0001b9f6e4	Centre	0.843137
5be883a1ee424500017fbb77	Centre	0.784314
5be89f8bd153f500019aa84a	Centre	0.72549
5bf53b3c87780800014ed5aa	Centre	0.666667
5bf65d439849690001704651	Centre	0.72549
5bf6f58ccd3a050001306afd	Centre	0.686275
5bf8ee1b3db90d0001f4e274	Centre	0.588235
5c093a3f600aff0001d7002c	Centre	0.627451
5c0fd18ce32f8600016508d6	Centre	1
5c102233d47b000001494bd4	Centre	0.862745
558aab19fdf99b65685f0142	Ring-shaped	0.425926
5622e52ded6e5a0005c8007b	Ring-shaped	0.814815
568d01dbb5a2c20006b595a0	Ring-shaped	0.87037
56d1f7f67bbc32000589a588	Ring-shaped	0.740741
56dcaa7c2ab7ff0005ba4e28	Ring-shaped	0.407407
57719c19b425c40001433b1f	Ring-shaped	0.722222
577d11f88b3e2300016d74a0	Ring-shaped	0.574074
577fdb17160201000103dcbf	Ring-shaped	0.62963
57b37da1a18afd00013e0298	Ring-shaped	0.796296
58cee2df0f0c150001ed5f31	Ring-shaped	0.462963
59317a9fe7866d00016187e7	Ring-shaped	0.685185
594f15ac4df2c40001bf77b4	Ring-shaped	0.222222
59764c436721f50001225ca1	Ring-shaped	0.425926
597b81f3de42bf000181db0b	Ring-shaped	0.555556
59e29e405de9b000017ecebf	Ring-shaped	0.740741
59fefefc38ed430001be6c43	Ring-shaped	0.648148
5a04869ff2e3460001edad2e	Ring-shaped	0.851852
5a3ecdfc6d85f80001c23f14	Ring-shaped	0.611111
5a67124f35f26b0001495d6b	Ring-shaped	0.388889
5a706cc5efd3a7000120ff3e	Ring-shaped	0.944444
5a8ad2082a842c0001fce0f2	Ring-shaped	0.685185
5aa7b843f6dfdd0001eb0f06	Ring-shaped	0.555556
5ab7a4b5a3ba7a0001b40d0e	Ring-shaped	0.648148
5ac72bbf1667e40001d8787a	Ring-shaped	0.722222
5aea137ed5dbb3000194f116	Ring-shaped	0.518518
5aeae2bbf00c7f00018f784c	Ring-shaped	0.462963
5aeb078c1447960001fb64c7	Ring-shaped	0.62963
5af85a3223708c000159b3ce	Ring-shaped	0.740741
5b11c07c1e55760001b9de62	Ring-shaped	0.740741
5b5cdf5eba54280001dba05b	Ring-shaped	0.444444
5b5eda691900510001e970b3	Ring-shaped	0.351852
5b795792a9d47a0001dc4834	Ring-shaped	0.981482
5b815e0d16aa4400016a8c90	Ring-shaped	0.703704
5ba4ec5e502eca00016a61c1	Ring-shaped	0.888889
5ba8a773dd591500013815b0	Ring-shaped	0.574074
5badd3d7de6f4900019e4148	Ring-shaped	0.388889
5bafaa49c1f92d00011af231	Ring-shaped	0.740741
5bdb79cfc6e44900014a7023	Ring-shaped	0.757576
5bdcf08f05ed110001ab2bbf	Ring-shaped	0.444444
5be061e55db0ca0001b38676	Ring-shaped	0.425926
5be1aac8ca095c0001b9f6e4	Ring-shaped	0.796296
5be883a1ee424500017fbb77	Ring-shaped	0.462963
5be89f8bd153f500019aa84a	Ring-shaped	0.555556
5bf53b3c87780800014ed5aa	Ring-shaped	0.648148
5bf65d439849690001704651	Ring-shaped	0.666667
5bf6f58ccd3a050001306afd	Ring-shaped	0.611111
5bf8ee1b3db90d0001f4e274	Ring-shaped	0.518518
5c093a3f600aff0001d7002c	Ring-shaped	0.592593
5c0fd18ce32f8600016508d6	Ring-shaped	1
5c102233d47b000001494bd4	Ring-shaped	0.888889

## Sheet: Figure2b_top_right
PPT_ID	Distribution	ID	Mean Accuracy
56d1f7f67bbc32000589a588	Centre	ID2	0.941176
577d11f88b3e2300016d74a0	Centre	ID2	0.529412
58cee2df0f0c150001ed5f31	Centre	ID2	0.352941
594f15ac4df2c40001bf77b4	Centre	ID2	0.470588
5a04869ff2e3460001edad2e	Centre	ID2	0.941176
5a67124f35f26b0001495d6b	Centre	ID2	0.411765
5a706cc5efd3a7000120ff3e	Centre	ID2	1
5ab7a4b5a3ba7a0001b40d0e	Centre	ID2	0.705882
5ac72bbf1667e40001d8787a	Centre	ID2	0.764706
5aeb078c1447960001fb64c7	Centre	ID2	0.470588
5af85a3223708c000159b3ce	Centre	ID2	0.764706
5b795792a9d47a0001dc4834	Centre	ID2	1
5b815e0d16aa4400016a8c90	Centre	ID2	0.764706
5ba4ec5e502eca00016a61c1	Centre	ID2	0.882353
5ba8a773dd591500013815b0	Centre	ID2	0.588235
5badd3d7de6f4900019e4148	Centre	ID2	0.705882
5bafaa49c1f92d00011af231	Centre	ID2	0.647059
5bdb79cfc6e44900014a7023	Centre	ID2	0.882353
5bdcf08f05ed110001ab2bbf	Centre	ID2	0.352941
5be883a1ee424500017fbb77	Centre	ID2	0.823529
5be89f8bd153f500019aa84a	Centre	ID2	0.411765
5bf53b3c87780800014ed5aa	Centre	ID2	0.352941
5bf65d439849690001704651	Centre	ID2	0.705882
5bf6f58ccd3a050001306afd	Centre	ID2	0.647059
5bf8ee1b3db90d0001f4e274	Centre	ID2	0.647059
5c093a3f600aff0001d7002c	Centre	ID2	0.411765
56d1f7f67bbc32000589a588	Ring-shaped	ID2	0.777778
577d11f88b3e2300016d74a0	Ring-shaped	ID2	0.611111
58cee2df0f0c150001ed5f31	Ring-shaped	ID2	0.277778
594f15ac4df2c40001bf77b4	Ring-shaped	ID2	0.166667
5a04869ff2e3460001edad2e	Ring-shaped	ID2	1
5a67124f35f26b0001495d6b	Ring-shaped	ID2	0.611111
5a706cc5efd3a7000120ff3e	Ring-shaped	ID2	0.888889
5ab7a4b5a3ba7a0001b40d0e	Ring-shaped	ID2	0.611111
5ac72bbf1667e40001d8787a	Ring-shaped	ID2	0.777778
5aeb078c1447960001fb64c7	Ring-shaped	ID2	0.5
5af85a3223708c000159b3ce	Ring-shaped	ID2	0.777778
5b795792a9d47a0001dc4834	Ring-shaped	ID2	0.944444
5b815e0d16aa4400016a8c90	Ring-shaped	ID2	0.611111
5ba4ec5e502eca00016a61c1	Ring-shaped	ID2	0.777778
5ba8a773dd591500013815b0	Ring-shaped	ID2	0.611111
5badd3d7de6f4900019e4148	Ring-shaped	ID2	0.5
5bafaa49c1f92d00011af231	Ring-shaped	ID2	0.555556
5bdb79cfc6e44900014a7023	Ring-shaped	ID2	0.833333
5bdcf08f05ed110001ab2bbf	Ring-shaped	ID2	0.166667
5be883a1ee424500017fbb77	Ring-shaped	ID2	0.111111
5be89f8bd153f500019aa84a	Ring-shaped	ID2	0.277778
5bf53b3c87780800014ed5aa	Ring-shaped	ID2	0.388889
5bf65d439849690001704651	Ring-shaped	ID2	0.5
5bf6f58ccd3a050001306afd	Ring-shaped	ID2	0.333333
5bf8ee1b3db90d0001f4e274	Ring-shaped	ID2	0.5
5c093a3f600aff0001d7002c	Ring-shaped	ID2	0.333333
56d1f7f67bbc32000589a588	Centre	ID3	0.647059
577d11f88b3e2300016d74a0	Centre	ID3	0.588235
58cee2df0f0c150001ed5f31	Centre	ID3	0.882353
594f15ac4df2c40001bf77b4	Centre	ID3	0.235294
5a04869ff2e3460001edad2e	Centre	ID3	0.941176
5a67124f35f26b0001495d6b	Centre	ID3	0.294118
5a706cc5efd3a7000120ff3e	Centre	ID3	1
5ab7a4b5a3ba7a0001b40d0e	Centre	ID3	0.705882
5ac72bbf1667e40001d8787a	Centre	ID3	1
5aeb078c1447960001fb64c7	Centre	ID3	0.235294
5af85a3223708c000159b3ce	Centre	ID3	0.823529
5b795792a9d47a0001dc4834	Centre	ID3	1
5b815e0d16aa4400016a8c90	Centre	ID3	0.941176
5ba4ec5e502eca00016a61c1	Centre	ID3	0.941176
5ba8a773dd591500013815b0	Centre	ID3	0.764706
5badd3d7de6f4900019e4148	Centre	ID3	0.235294
5bafaa49c1f92d00011af231	Centre	ID3	0.764706
5bdb79cfc6e44900014a7023	Centre	ID3	0.8
5bdcf08f05ed110001ab2bbf	Centre	ID3	0.941176
5be883a1ee424500017fbb77	Centre	ID3	0.705882
5be89f8bd153f500019aa84a	Centre	ID3	0.882353
5bf53b3c87780800014ed5aa	Centre	ID3	0.882353
5bf65d439849690001704651	Centre	ID3	0.588235
5bf6f58ccd3a050001306afd	Centre	ID3	0.470588
5bf8ee1b3db90d0001f4e274	Centre	ID3	0.588235
5c093a3f600aff0001d7002c	Centre	ID3	0.882353
56d1f7f67bbc32000589a588	Ring-shaped	ID3	0.555556
577d11f88b3e2300016d74a0	Ring-shaped	ID3	0.555556
58cee2df0f0c150001ed5f31	Ring-shaped	ID3	0.611111
594f15ac4df2c40001bf77b4	Ring-shaped	ID3	0.333333
5a04869ff2e3460001edad2e	Ring-shaped	ID3	0.777778
5a67124f35f26b0001495d6b	Ring-shaped	ID3	0.388889
5a706cc5efd3a7000120ff3e	Ring-shaped	ID3	0.944444
5ab7a4b5a3ba7a0001b40d0e	Ring-shaped	ID3	0.5
5ac72bbf1667e40001d8787a	Ring-shaped	ID3	0.944444
5aeb078c1447960001fb64c7	Ring-shaped	ID3	0.444444
5af85a3223708c000159b3ce	Ring-shaped	ID3	0.722222
5b795792a9d47a0001dc4834	Ring-shaped	ID3	1
5b815e0d16aa4400016a8c90	Ring-shaped	ID3	0.777778
5ba4ec5e502eca00016a61c1	Ring-shaped	ID3	1
5ba8a773dd591500013815b0	Ring-shaped	ID3	0.722222
5badd3d7de6f4900019e4148	Ring-shaped	ID3	0.222222
5bafaa49c1f92d00011af231	Ring-shaped	ID3	0.722222
5bdb79cfc6e44900014a7023	Ring-shaped	ID3	0.625
5bdcf08f05ed110001ab2bbf	Ring-shaped	ID3	0.611111
5be883a1ee424500017fbb77	Ring-shaped	ID3	0.555556
5be89f8bd153f500019aa84a	Ring-shaped	ID3	0.666667
5bf53b3c87780800014ed5aa	Ring-shaped	ID3	0.944444
5bf65d439849690001704651	Ring-shaped	ID3	0.555556
5bf6f58ccd3a050001306afd	Ring-shaped	ID3	0.722222
5bf8ee1b3db90d0001f4e274	Ring-shaped	ID3	0.5
5c093a3f600aff0001d7002c	Ring-shaped	ID3	0.777778
56d1f7f67bbc32000589a588	Centre	ID4	1
577d11f88b3e2300016d74a0	Centre	ID4	0.470588
58cee2df0f0c150001ed5f31	Centre	ID4	0.294118
594f15ac4df2c40001bf77b4	Centre	ID4	0.294118
5a04869ff2e3460001edad2e	Centre	ID4	0.823529
5a67124f35f26b0001495d6b	Centre	ID4	0.176471
5a706cc5efd3a7000120ff3e	Centre	ID4	0.882353
5ab7a4b5a3ba7a0001b40d0e	Centre	ID4	0.882353
5ac72bbf1667e40001d8787a	Centre	ID4	0.647059
5aeb078c1447960001fb64c7	Centre	ID4	0.823529
5af85a3223708c000159b3ce	Centre	ID4	0.823529
5b795792a9d47a0001dc4834	Centre	ID4	1
5b815e0d16aa4400016a8c90	Centre	ID4	0.588235
5ba4ec5e502eca00016a61c1	Centre	ID4	0.882353
5ba8a773dd591500013815b0	Centre	ID4	0.705882
5badd3d7de6f4900019e4148	Centre	ID4	0.411765
5bafaa49c1f92d00011af231	Centre	ID4	1
5bdb79cfc6e44900014a7023	Centre	ID4	0.6
5bdcf08f05ed110001ab2bbf	Centre	ID4	0.647059
5be883a1ee424500017fbb77	Centre	ID4	0.823529
5be89f8bd153f500019aa84a	Centre	ID4	0.882353
5bf53b3c87780800014ed5aa	Centre	ID4	0.764706
5bf65d439849690001704651	Centre	ID4	0.882353
5bf6f58ccd3a050001306afd	Centre	ID4	0.941176
5bf8ee1b3db90d0001f4e274	Centre	ID4	0.529412
5c093a3f600aff0001d7002c	Centre	ID4	0.588235
56d1f7f67bbc32000589a588	Ring-shaped	ID4	0.888889
577d11f88b3e2300016d74a0	Ring-shaped	ID4	0.555556
58cee2df0f0c150001ed5f31	Ring-shaped	ID4	0.5
594f15ac4df2c40001bf77b4	Ring-shaped	ID4	0.166667
5a04869ff2e3460001edad2e	Ring-shaped	ID4	0.777778
5a67124f35f26b0001495d6b	Ring-shaped	ID4	0.166667
5a706cc5efd3a7000120ff3e	Ring-shaped	ID4	1
5ab7a4b5a3ba7a0001b40d0e	Ring-shaped	ID4	0.833333
5ac72bbf1667e40001d8787a	Ring-shaped	ID4	0.444444
5aeb078c1447960001fb64c7	Ring-shaped	ID4	0.944444
5af85a3223708c000159b3ce	Ring-shaped	ID4	0.722222
5b795792a9d47a0001dc4834	Ring-shaped	ID4	1
5b815e0d16aa4400016a8c90	Ring-shaped	ID4	0.722222
5ba4ec5e502eca00016a61c1	Ring-shaped	ID4	0.888889
5ba8a773dd591500013815b0	Ring-shaped	ID4	0.388889
5badd3d7de6f4900019e4148	Ring-shaped	ID4	0.444444
5bafaa49c1f92d00011af231	Ring-shaped	ID4	0.944444
5bdb79cfc6e44900014a7023	Ring-shaped	ID4	0.714286
5bdcf08f05ed110001ab2bbf	Ring-shaped	ID4	0.555556
5be883a1ee424500017fbb77	Ring-shaped	ID4	0.722222
5be89f8bd153f500019aa84a	Ring-shaped	ID4	0.722222
5bf53b3c87780800014ed5aa	Ring-shaped	ID4	0.611111
5bf65d439849690001704651	Ring-shaped	ID4	0.944444
5bf6f58ccd3a050001306afd	Ring-shaped	ID4	0.777778
5bf8ee1b3db90d0001f4e274	Ring-shaped	ID4	0.555556
5c093a3f600aff0001d7002c	Ring-shaped	ID4	0.666667

## Sheet: Figure2b_bottom_right
PPT_ID	Distribution	ID	Mean Accuracy
558aab19fdf99b65685f0142	Centre	ID2	0.941176
5622e52ded6e5a0005c8007b	Centre	ID2	1
568d01dbb5a2c20006b595a0	Centre	ID2	0.882353
56dcaa7c2ab7ff0005ba4e28	Centre	ID2	0.764706
57719c19b425c40001433b1f	Centre	ID2	0.941176
577fdb17160201000103dcbf	Centre	ID2	0.941176
57b37da1a18afd00013e0298	Centre	ID2	1
59317a9fe7866d00016187e7	Centre	ID2	1
59764c436721f50001225ca1	Centre	ID2	0.411765
597b81f3de42bf000181db0b	Centre	ID2	0.588235
59e29e405de9b000017ecebf	Centre	ID2	0.823529
59fefefc38ed430001be6c43	Centre	ID2	1
5a3ecdfc6d85f80001c23f14	Centre	ID2	0.705882
5a8ad2082a842c0001fce0f2	Centre	ID2	0.882353
5aa7b843f6dfdd0001eb0f06	Centre	ID2	0.647059
5aea137ed5dbb3000194f116	Centre	ID2	0.294118
5aeae2bbf00c7f00018f784c	Centre	ID2	0.529412
5b11c07c1e55760001b9de62	Centre	ID2	1
5b5cdf5eba54280001dba05b	Centre	ID2	0.470588
5b5eda691900510001e970b3	Centre	ID2	0.764706
5be061e55db0ca0001b38676	Centre	ID2	0.941176
5be1aac8ca095c0001b9f6e4	Centre	ID2	0.941176
5c0fd18ce32f8600016508d6	Centre	ID2	1
5c102233d47b000001494bd4	Centre	ID2	0.941176
558aab19fdf99b65685f0142	Ring-shaped	ID2	0.833333
5622e52ded6e5a0005c8007b	Ring-shaped	ID2	0.944444
568d01dbb5a2c20006b595a0	Ring-shaped	ID2	1
56dcaa7c2ab7ff0005ba4e28	Ring-shaped	ID2	0.555556
57719c19b425c40001433b1f	Ring-shaped	ID2	0.833333
577fdb17160201000103dcbf	Ring-shaped	ID2	0.722222
57b37da1a18afd00013e0298	Ring-shaped	ID2	0.722222
59317a9fe7866d00016187e7	Ring-shaped	ID2	0.833333
59764c436721f50001225ca1	Ring-shaped	ID2	0.555556
597b81f3de42bf000181db0b	Ring-shaped	ID2	0.611111
59e29e405de9b000017ecebf	Ring-shaped	ID2	0.555556
59fefefc38ed430001be6c43	Ring-shaped	ID2	0.722222
5a3ecdfc6d85f80001c23f14	Ring-shaped	ID2	0.555556
5a8ad2082a842c0001fce0f2	Ring-shaped	ID2	0.944444
5aa7b843f6dfdd0001eb0f06	Ring-shaped	ID2	0.444444
5aea137ed5dbb3000194f116	Ring-shaped	ID2	0.444444
5aeae2bbf00c7f00018f784c	Ring-shaped	ID2	0.611111
5b11c07c1e55760001b9de62	Ring-shaped	ID2	1
5b5cdf5eba54280001dba05b	Ring-shaped	ID2	0.333333
5b5eda691900510001e970b3	Ring-shaped	ID2	0.388889
5be061e55db0ca0001b38676	Ring-shaped	ID2	0.833333
5be1aac8ca095c0001b9f6e4	Ring-shaped	ID2	0.944444
5c0fd18ce32f8600016508d6	Ring-shaped	ID2	1
5c102233d47b000001494bd4	Ring-shaped	ID2	0.944444
558aab19fdf99b65685f0142	Centre	ID3	0.0588235
5622e52ded6e5a0005c8007b	Centre	ID3	0.941176
568d01dbb5a2c20006b595a0	Centre	ID3	1
56dcaa7c2ab7ff0005ba4e28	Centre	ID3	0.529412
57719c19b425c40001433b1f	Centre	ID3	0.647059
577fdb17160201000103dcbf	Centre	ID3	0.882353
57b37da1a18afd00013e0298	Centre	ID3	0.647059
59317a9fe7866d00016187e7	Centre	ID3	0.470588
59764c436721f50001225ca1	Centre	ID3	0.411765
597b81f3de42bf000181db0b	Centre	ID3	0.411765
59e29e405de9b000017ecebf	Centre	ID3	0.823529
59fefefc38ed430001be6c43	Centre	ID3	0.823529
5a3ecdfc6d85f80001c23f14	Centre	ID3	0.882353
5a8ad2082a842c0001fce0f2	Centre	ID3	0.764706
5aa7b843f6dfdd0001eb0f06	Centre	ID3	0.705882
5aea137ed5dbb3000194f116	Centre	ID3	0.117647
5aeae2bbf00c7f00018f784c	Centre	ID3	0.352941
5b11c07c1e55760001b9de62	Centre	ID3	0.294118
5b5cdf5eba54280001dba05b	Centre	ID3	0.588235
5b5eda691900510001e970b3	Centre	ID3	0.176471
5be061e55db0ca0001b38676	Centre	ID3	0.941176
5be1aac8ca095c0001b9f6e4	Centre	ID3	0.764706
5c0fd18ce32f8600016508d6	Centre	ID3	1
5c102233d47b000001494bd4	Centre	ID3	1
558aab19fdf99b65685f0142	Ring-shaped	ID3	0.111111
5622e52ded6e5a0005c8007b	Ring-shaped	ID3	0.777778
568d01dbb5a2c20006b595a0	Ring-shaped	ID3	0.944444
56dcaa7c2ab7ff0005ba4e28	Ring-shaped	ID3	0.333333
57719c19b425c40001433b1f	Ring-shaped	ID3	0.444444
577fdb17160201000103dcbf	Ring-shaped	ID3	0.611111
57b37da1a18afd00013e0298	Ring-shaped	ID3	0.666667
59317a9fe7866d00016187e7	Ring-shaped	ID3	0.388889
59764c436721f50001225ca1	Ring-shaped	ID3	0.277778
597b81f3de42bf000181db0b	Ring-shaped	ID3	0.5
59e29e405de9b000017ecebf	Ring-shaped	ID3	0.833333
59fefefc38ed430001be6c43	Ring-shaped	ID3	0.722222
5a3ecdfc6d85f80001c23f14	Ring-shaped	ID3	0.777778
5a8ad2082a842c0001fce0f2	Ring-shaped	ID3	0.833333
5aa7b843f6dfdd0001eb0f06	Ring-shaped	ID3	0.666667
5aea137ed5dbb3000194f116	Ring-shaped	ID3	0.333333
5aeae2bbf00c7f00018f784c	Ring-shaped	ID3	0.5
5b11c07c1e55760001b9de62	Ring-shaped	ID3	0.333333
5b5cdf5eba54280001dba05b	Ring-shaped	ID3	0.5
5b5eda691900510001e970b3	Ring-shaped	ID3	0.166667
5be061e55db0ca0001b38676	Ring-shaped	ID3	0.333333
5be1aac8ca095c0001b9f6e4	Ring-shaped	ID3	0.666667
5c0fd18ce32f8600016508d6	Ring-shaped	ID3	1
5c102233d47b000001494bd4	Ring-shaped	ID3	0.944444
558aab19fdf99b65685f0142	Centre	ID4	0.588235
5622e52ded6e5a0005c8007b	Centre	ID4	0.823529
568d01dbb5a2c20006b595a0	Centre	ID4	0.941176
56dcaa7c2ab7ff0005ba4e28	Centre	ID4	0.117647
57719c19b425c40001433b1f	Centre	ID4	0.941176
577fdb17160201000103dcbf	Centre	ID4	0.823529
57b37da1a18afd00013e0298	Centre	ID4	1
59317a9fe7866d00016187e7	Centre	ID4	0.882353
59764c436721f50001225ca1	Centre	ID4	0.235294
597b81f3de42bf000181db0b	Centre	ID4	0.235294
59e29e405de9b000017ecebf	Centre	ID4	1
59fefefc38ed430001be6c43	Centre	ID4	0.411765
5a3ecdfc6d85f80001c23f14	Centre	ID4	0.764706
5a8ad2082a842c0001fce0f2	Centre	ID4	0.117647
5aa7b843f6dfdd0001eb0f06	Centre	ID4	0.529412
5aea137ed5dbb3000194f116	Centre	ID4	0.823529
5aeae2bbf00c7f00018f784c	Centre	ID4	0.411765
5b11c07c1e55760001b9de62	Centre	ID4	0.941176
5b5cdf5eba54280001dba05b	Centre	ID4	0.529412
5b5eda691900510001e970b3	Centre	ID4	0.470588
5be061e55db0ca0001b38676	Centre	ID4	0.588235
5be1aac8ca095c0001b9f6e4	Centre	ID4	0.823529
5c0fd18ce32f8600016508d6	Centre	ID4	1
5c102233d47b000001494bd4	Centre	ID4	0.647059
558aab19fdf99b65685f0142	Ring-shaped	ID4	0.333333
5622e52ded6e5a0005c8007b	Ring-shaped	ID4	0.722222
568d01dbb5a2c20006b595a0	Ring-shaped	ID4	0.666667
56dcaa7c2ab7ff0005ba4e28	Ring-shaped	ID4	0.333333
57719c19b425c40001433b1f	Ring-shaped	ID4	0.888889
577fdb17160201000103dcbf	Ring-shaped	ID4	0.555556
57b37da1a18afd00013e0298	Ring-shaped	ID4	1
59317a9fe7866d00016187e7	Ring-shaped	ID4	0.833333
59764c436721f50001225ca1	Ring-shaped	ID4	0.444444
597b81f3de42bf000181db0b	Ring-shaped	ID4	0.555556
59e29e405de9b000017ecebf	Ring-shaped	ID4	0.833333
59fefefc38ed430001be6c43	Ring-shaped	ID4	0.5
5a3ecdfc6d85f80001c23f14	Ring-shaped	ID4	0.5
5a8ad2082a842c0001fce0f2	Ring-shaped	ID4	0.277778
5aa7b843f6dfdd0001eb0f06	Ring-shaped	ID4	0.555556
5aea137ed5dbb3000194f116	Ring-shaped	ID4	0.777778
5aeae2bbf00c7f00018f784c	Ring-shaped	ID4	0.277778
5b11c07c1e55760001b9de62	Ring-shaped	ID4	0.888889
5b5cdf5eba54280001dba05b	Ring-shaped	ID4	0.5
5b5eda691900510001e970b3	Ring-shaped	ID4	0.5
5be061e55db0ca0001b38676	Ring-shaped	ID4	0.111111
5be1aac8ca095c0001b9f6e4	Ring-shaped	ID4	0.777778
5c0fd18ce32f8600016508d6	Ring-shaped	ID4	1
5c102233d47b000001494bd4	Ring-shaped	ID4	0.777778

## Sheet: Figure2c
Itemwise_mean_accuracy	2D Euclidean distance to centre
0.575	0
0.875	0
0.65	0
0.85	1.91
0.8	1.35
0.825	1.03
0.825	1.15
0.825	1.62
0.9	1.8
0.7	1.71
0.85	0.64
0.775	0.38
0.875	0.38
0.775	0.64
0.85	1.65
0.775	1.62
0.8	0.55
0.8	0.21
0.8	0.21
0.825	0.55
0.8	0.55
0.85	0.21
0.8	0.21
0.8	0.55
0.8	1.62
0.725	1.65
0.825	0.64
0.9	0.38
0.75	0.38
0.875	0.64
0.8	1.71
0.675	1.8
0.675	1.62
0.725	1.15
0.8	1.03
0.7	1.35
0.65	1.91
0.625	1.91
0.625	1.35
0.675	1.03
0.55	1.15
0.675	1.62
0.55	1.91
0.725	1.35
0.625	1.03
0.725	1.15
0.65	1.62
0.5	1.8
0.725	1.8
0.675	1.71
0.7	1.71
0.725	0.64
0.7	0.38
0.85	0.38
0.725	0.64
0.625	1.65
0.7	0.64
0.7	0.38
0.8	0.38
0.7	0.64
0.85	1.65
0.7	1.62
0.75	0.55
0.775	0.21
0.825	0.21
0.8	0.55
0.75	1.62
0.75	0.55
0.675	0.21
0.825	0.21
0.8	0.55
0.75	0.55
0.725	0.21
0.775	0.21
0.775	0.55
0.625	1.62
0.8	0.55
0.7	0.21
0.65	0.21
0.7	0.55
0.65	1.62
0.75	1.65
0.85	0.64
0.725	0.38
0.85	0.38
0.75	0.64
0.7	1.65
0.65	0.64
0.575	0.38
0.8	0.38
0.625	0.64
0.775	1.71
0.725	1.71
0.7	1.8
0.775	1.8
0.6	1.62
0.675	1.15
0.5	1.03
0.75	1.35
0.6	1.91
0.725	1.62
0.5	1.15
0.65	1.03
0.675	1.35
0.575	1.91

[truncated: 7 more sheets: Figure2d, Figure3b_left, Figure3b_top_right, Figure3b_bottom_right, Figure3c, Figure3d, Supplementary_Figure_1]
